# Supplementary material for: Distinct and Dynamic Transcriptome Adaptations of iPSC-Generated Astrocytes after Cytokine Stimulation
Source: Cells. 2022 Aug 25;11(17):2644. doi: 10.3390/cells11172644 (PMC9455058; doi:10.3390/cells11172644)
Supplement: Supplementary file 1 [file cells-11-02644-s001.zip]

Archive with 2 entries (2 files):
- Spreng et al., 2022, Supplementary file.pdf
- Spreng et al., 2022, Supplementary workbook.xlsx
